# Supplementary material for: Validation of quantitative [18F]NaF PET uptake parameters in bone diseases: a systematic review
Source: Ann Nucl Med. 2024 Dec 27;39(2):98–149. doi: 10.1007/s12149-024-01991-9 (PMC11799077; doi:10.1007/s12149-024-01991-9)
Supplement: Supplementary file 2 — Supplementary file2 (XLSX 18 KB) [file 12149_2024_1991_MOESM2_ESM.xlsx]

## Sheet: Sheet3
Author	DOI	1. Was the research question or objective in this paper clearly stated?	2. Was the study population clearly specified and defined?	3. Was the participation rate of eligible persons at least 50%?	4. Were all the subjects selected or recruited from the same or similar populations (including the same time period)? Were inclusion and exclusion criteria for being in the study prespecified and applied uniformly to all participants?	5. Was a sample size justification, power description, or variance and effect estimates provided?	6. For the analyses in this paper, were the exposure(s) of interest measured prior to the outcome(s) being measured?	7. Was the timeframe sufficient so that one could reasonably expect to see an association between exposure and outcome if it existed?	8. For exposures that can vary in amount or level, did the study examine different levels of the exposure as related to the outcome (e.g., categories of exposure, or exposure measured as continuous variable)?	9. Were the exposure measures (independent variables) clearly defined, valid, reliable, and implemented consistently across all study participants?	10. Was the exposure(s) assessed more than once over time?	11. Were the outcome measures (dependent variables) clearly defined, valid, reliable, and implemented consistently across all study participants?	12. Were the outcome assessors blinded to the exposure status of participants?	13. Was loss to follow-up after baseline 20% or less?	14. Were key potential confounding variables measured and adjusted statistically for their impact on the relationship between exposure(s) and outcome(s)?	Quality Rating (Good, Fair, or Poor)
Aaltonen 2020	10.1016/j.bone.2020.115267	yes	yes	nvt	yes	no	yes	yes	yes	yes	nvt	yes	no	nvt	yes	good
Aaltonen 2021	10.1007/s00223-021-00874-9	yes	yes	nvt	yes	no	yes	yes	yes	yes	nvt	yes	no	nvt	yes	Good
Ahmed 2016	10.1097/MNM.0000000000000438	Yes	Yes	NR	Yes	No	Yes	Yes	NA	Yes	No	Yes	No	Yes	NR	Good
Aratake 2009	10.1007/s00167-008-0641-8	yes	yes	nvt	yes	no	yes	yes	yes	yes	no	yes	no	nvt	yes	Good
Botman 2019	10.1016/j.bone.2019.03.009	No	Yes	NR	Yes	No	No	Yes	Yes	Yes	Yes	Yes	No	Yes	NR	Good
Brenner 2004	10.1007/s00259-004-1568-z	yes	yes	yes	yes	no	nvt	yes	nvt	yes	no	yes	no	yes	no	Fair
Bruckmann 2022	10.1002/art.42149	yes	yes	yes	yes	no	yes	yes	nvt	yes	yes	yes	yes	yes	no	Good
Bruijnen 2018	10.1093/rheumatology/kex448	Yes	Yes	Yes	Yes	No	Yes	Yes	N/A	Yes	Yes	Yes	NR	NR	NR	Good
Choe 2011	10.1007/s00223-013-9778-7	yes	yes	nvt	yes	no	yes	yes	yes	yes	no	yes	no	nvt	yes	Good
Christersson 2018	10.1186/s13550-018-0426-0	Yes	Yes	NR	Yes	No	Yes	Yes	NA	Yes	No	Yes	No	Yes	NR	Good
Constantinescu 2020	10.3390/diagnostics10040226	Yes	Yes	NR	Yes	No	Yes	Yes	Yes	Yes	NA	Yes	Yes	Yes	NR	Good
Cook 2002	10.1359/jbmr.2002.17.5.854	yes	yes	nvt	yes	no	yes	yes	yes	yes	no	yes	no	nvt	no	Fair
Cook 2000	10.1359/jbmr.2000.15.4.763	yes	yes	nvt	yes	no	nvt	yes	nvt	yes	no	yes	no	nvt	no	Good
Draper 2011	10.1002/jor.21523	Yes	Yes	NR	NR	No	Yes	Yes	Yes	Yes	No	Yes	NR	NR	NR	Good
Dyke 2019	https://doi.org/10.1177/1071100719882717	Yes	Yes	NR	Yes	No	Yes	Yes	Yes	Yes	NA	Yes	No	Yes	NR	Good
El Yaagoubi 2022	10.1055/s-0042-1750400	Yes	No	NR	Yes	No	Yes	Yes	Yes	Yes	No	Yes	Yes	Yes	NR	Fair
Forrest 2006	10.2106/JBJS.F.00877	yes	yes	nvt	yes	no	nvt	yes	nvt	yes	no	yes	no	nvt	no	Good
Freesmeyer 2014	10.1007/s12149-014-0810-4	Yes	Yes	NR	Yes	No	Yes	Yes	NA	Yes	No	Yes	No	Yes	NR	Good
Frost 2003	10.1359/jbmr.2003.18.12.2215	yes	yes	nvt	yes	no	yes	yes	yes	yes	yes	yes	no	yes	yes	Good
Frost 2004	10.1359/jbmr.040818	yes	yes	nvt	yes	no	yes	yes	yes	yes	no	yes	no	nvt	yes	Fair
Frost 2008	10.2967/jnumed.107.046987	yes	yes	nvt	yes	no	nvt	yes	nvt	yes	yes	yes	no	yes	yes	Good
Frost 2009	10.1016/j.bone.2009.07.081	yes	yes	nvt	yes	no	yes	yes	yes	yes	nvt	yes	no	nvt	no	Good
Frost 2011	10.1002/jbmr.305	yes	yes	nvt	yes	no	yes	yes	yes	yes	yes	yes	no	yes	yes	Good
Frost 2013	10.1007/s00223-013-9778-7	yes	yes	nvt	yes	no	yes	yes	yes	yes	no	yes	no	nvt	yes	Good
Fuglo 2023	10.1007/s11307-023-01834-5	yes	yes	nvt	yes	no	nvt	yes	yes	yes	no	yes	no	nvt	no	Good
Fushimi 2022	10.1007/s11282-022-00594-2	yes	yes	nvt	yes	no	yes	yes	yes	yes	no	yes	no	nvt	no	Good
Graf 2020	10.1007/s00774-019-01059-z	Yes	Yes	NR	Yes	No	Yes	Yes	NA	Yes	NA	Yes	No	Yes	NR	Good
Hochreiter 2019	10.1007/s00590-019-02463-x	Yes	Yes	NR	Yes	No	Yes	Yes	Yes	Yes	No	Yes	NA	Yes	NR	Fair
Installe 2015	https://pubmed.ncbi.nlm.nih.gov/16204715/	yes	yes	nvt	yes	no	yes	yes	yes	yes	yes	yes	no	nvt	yes	Good
Jassel 2019	10.21037/qims.2019.01.01	Yes	No	NR	No	No	NA	Yes	Yes	Yes	NA	Yes	No	Yes	NR	Fair
Jena 2022	10.1016/j.crad.2022.04.007	yes	yes	nvt	yes	no	nvt	yes	nvt	nvt	no	yes	no	nvt	no	Good
Jena 2023	https://pubmed.ncbi.nlm.nih.gov/37123591/	Yes	Yes	Yes	Yes	No	Yes	NA	Yes	Yes	NA	Yes	Yes	NA	No	Good
Jenkins 2017	10.3174/ajnr.A5348	Yes	Yes	Yes	Yes	No	Yes	NA	Yes	Yes	NA	Yes	Yes	NA	No	Good
Jeon 2018	10.1186/s12880-018-0277-1	Yes	Yes	NR	Yes	No	Yes	Yes	Yes	Yes	No	Yes	No	Yes	NR	Good
Jonnakuti 2018	10.1097/MNM.0000000000000819	Yes	Yes	NR	Yes	No	Yes	Yes	Yes	Yes	No	Yes	Yes	NR	NR	good
Kim 2020	10.2214/AJR.19.22352	Yes	Yes	NR	Yes	No	Yes	Yes	Yes	Yes	No	Yes	NR	NR	NR	Good
Kobayashi 2013	10.1097/RLU.0b013e31828d30c0	Yes	Yes	Yes	Yes	No	Yes	NA	Yes	Yes	NA	Yes	No	NA	No	Good
Kobayashi 2015	10.1097/mnm.0000000000000214	Yes	Yes	Yes	Yes	No	Yes	NA	Yes	Yes	NA	Yes	Yes	NA	No	Good
Kobayashi 2015	10.3109/14397595.2015.1045257	Yes	Yes	Yes	Yes	No	Yes	NA	Yes	Yes	NA	Yes	No	NA	No	Good
Kobayashi 2016	10.1097/mnm.0000000000000456	Yes	Yes	Yes	Yes	No	Yes	NA	Yes	Yes	NA	Yes	No	NA	No	Good
Kogan 2018	10.1016/j.joca.2018.04.001	Yes	Yes	Yes	Yes	Yes	Yes	NA	Yes	Yes	NA	Yes	No	NA	No	Good
Kubota 2015	10.1097/mnm.0000000000000284	Yes	Yes	Yes	Yes	No	Yes	NA	Yes	Yes	NA	Yes	No	NA	No	Good
Kumar 2016	10.1016/j.jos.2015.12.018	Yes	Yes	NR	Yes	No	NA	Yes	Yes	Yes	No	Yes	Yes	Yes	NR	Good
Lee 2020	10.1016/j.ejrad.2020.109048	Yes	Yes	NR	Yes	No	Yes	Yes	Yes	Yes	Yes	Yes	Yes	Yes	No	Good
Lee 2019	10.1097/MD.0000000000014770	Yes	Yes	NR	Yes	No	Yes	Yes	NA	Yes	No	Yes	Yes	Yes	NR	Good
Lee 2013	10.1259/dmfr/29292350	Yes	Yes	Yes	Yes	No	Yes	NA	Yes	Yes	NA	Yes	No	NA	No	Good
Lima 2018	10.1186/s41824-018-0025-3	Yes	Yes	NR	Yes	No	Yes	Yes	NA	Yes	No	Yes	No	Yes	NR	Fair
Lundblad 2017	10.1007/s11999-017-5250-8	Yes	Yes	NR	Yes	No	No	Yes	Yes	Yes	No	No	No	Yes	NR	Fair
Lundblad 2015	10.1155/2015/574705	Yes	Yes	NR	Yes	No	Yes	Yes	Yes	Yes	Yes	Yes	No	Yes	NR	Good
Mackay 2021	10.1016/j.joca.2021.04.014	Yes	Yes	Yes	Yes	No	Yes	NA	Yes	Yes	NA	Yes	No	NA	No	Good
Mechlenburg 2013	10.1007/s00264-013-1846-0	Yes	Yes	NR	Yes	No	NA	Yes	NA	Yes	Yes	Yes	No	Yes	NR	Good
Oishi 2019	10.1177/2309499019868929	Yes	Yes	NR	Yes	No	Yes	Yes	Yes	Yes	No	Yes	NR	NR	NR	Fair
Papadakis 2019	10.1002/jbmr.3738	Yes	Yes	NA	No	No	Yes	Yes	Yes	Yes	NA	Yes	No	Yes	Yes	Good
Park 2021	10.21037/qims-20-788	Yes	Yes	NR	Yes	No	Yes	Yes	Yes	Yes	No	Yes	Yes	NR	NR	Good
Park 2023	10.1097/BRS.0000000000004640	Yes	Yes	No	Yes	No	NA	Yes	Yes	Yes	NA	Yes	No	Yes	NR	Good
Peters 2015	10.1007/s00259-015-3154-y	Yes	Yes	Yes	Yes	No	Yes	Yes	Yes	Yes	No	Yes	Yes	NA	No	Good
Peters 2015	10.1007/s12149-015-1008-0	Yes	Yes	Yes	Yes	No	NA	NA	Yes	Yes	NA	Yes	No	NA	No	Good
Piert 1999	10.1007/s002590050429	Yes	Yes	Yes	Yes	No	Yes	Yes	Yes	Yes	No	Yes	No	NA	No	Good
Pumberger 2016	10.1007/s00586-015-4121-9	No	Yes	Yes	Yes	No	No	Yes	Yes	Yes	Yes	Yes	Yes	NA	No	Fair
Puri 2012	10.1097/MNM.0b013e3283512adb	Yes	Yes	NA	Yes	No	NA	NA	Yes	Yes	NA	Yes	No	Yes	NR	Good
Puri 2021	10.3390/tomography7040053	Yes	Yes	Yes	Yes	No	NA	NA	NA	Yes	NA	Yes	NA	Yes	NR	Good
Puri 2013	10.1007/s00198-012-2006-x	Yes	Yes	Yes	Yes	No	Yes	NA	Yes	Yes	NA	Yes	No	NA	Yes	Good
Raijmakers 2014	10.2967/jnumed.113.135269	Yes	Yes	Yes	No	No	NA	NA	Yes	Yes	NA	Yes	No	NA	No	Good
Rauscher 2015	10.2967/jnumed.114.150532	Yes	Yes	NR	Yes	No	Yes	Yes	No	Yes	No	Yes	Yes	Yes	NR	Fair
Reddy 2023	10.3390/diagnostics13132149	Yes	Yes	Yes	Yes	Yes	Yes	NA	Yes	Yes	NA	Yes	No	NA	No	Good
Reinert 2022	10.3390/jcm11143998	Yes	Yes	NR	Yes	No	Yes	Yes	NA	Yes	No	Yes	No	Yes	NR	Good
Rhodes 2020	10.1016/j.bone.2020.115351	Yes	Yes	Yes	Yes	No	NA	NA	Yes	Yes	No	Yes	No	NA	Yes	Good
Sanchez-Crespo 2017	10.1007/s00259-016-3459-5	Yes	Yes	Yes	Yes	No	NA	Yes	NA	Yes	No	Yes	Yes	Yes	No	Good
Saridin 2009	10.1016/j.joms.2008.09.021	Yes	Yes	Yes	Yes	No	Yes	NA	NA	NA	NA	Yes	No	NA	No	Good
Savic 2016	10.1177/1536012116683597	Yes	Yes	Yes	Yes	No	Yes	NA	Yes	Yes	NA	NA	No	NA	No	Good
Schiepers 1997	https://jnm.snmjournals.org/content/jnumed/38/12/1970.full.pdf	Yes	No	Yes	Yes	No	NA	NA	Yes	Yes	NA	Yes	No	NA	No	Fair
Schiepers 1998	10.1007/s004020050332	Yes	Yes	Yes	Yes	No	Yes	NA	Yes	Yes	NA	NA	No	NA	No	Good
Siddique 2011	10.2967/jnumed.111.093195	Yes	Yes	NA	Yes	Yes	NA	NA	NA	NA	NA	Yes	No	NA	No	Good
Strobel 2010	10.1007/s00259-010-1464-7	Yes	Yes	NR	Yes	No	Yes	Yes	Yes	Yes	No	Yes	No	Yes	NR	Good
Suh 2018	10.1016/j.crad.2017.11.008	Yes	Yes	NR	Yes	No	Yes	Yes	Yes	Yes	Yes	Yes	No	Yes	NR	Good
Temmerman 2008	10.1007/s11307-008-0153-4	Yes	Yes	NA	Yes	No	NA	NA	NA	NA	NA	Yes	No	NA	No	Good
Tezuka 2020	10.1155/2020/4154290	Yes	Yes	Yes	Yes	Yes	Yes	Yes	Yes	Yes	No	Yes	No	Yes	No	Good
Tibrewala 2019	10.1002/jor.24443	Yes	Yes	NA	Yes	No	No	NA	Yes	Yes	NA	Yes	No	NA	No	Good
Tibrewala 2020	10.1002/jmri.27146	Yes	Yes	NA	Yes	No	No	NA	Yes	Yes	NA	Yes	No	NA	No	Good
Uchida 2009	10.2967/jnumed.109.062570	Yes	Yes	NR	Yes	No	Yes	Yes	Yes	Yes	Yes	Yes	No	Yes	No	Good
Ullmark 2009	10.3109/17453670902947416	Yes	Yes	NA	Yes	No	NA	Yes	Yes	Yes	Yes	Yes	No	Yes	No	Good
Ullmark 2013	10.3109/17453674.2013.786632	Yes	Yes	NA	Yes	Yes	NA	Yes	Yes	Yes	Yes	Yes	Yes	Yes	No	Good
Ullmark 2020	10.1177/1120700019861274
van der Bruggen 2019	10.1007/s00259-019-04657-1	Yes	Yes	Yes	Yes	No	Yes	Yes	Yes	Yes	NA	Yes	Yes	Yes	NR	Good
Vrist 2021	10.1186/s13550-021-00859-7	Yes	Yes	Yes	Yes	No	NA	NA	Yes	Yes	NA	Yes	NA	Yes	NA	Good
Watanabe 2016	10.3109/14397595.2015.1069458	Yes	Yes	NR	No	No	Yes	Yes	Yes	Yes	No	Yes	Yes	Yes	NR	Fair
Waterval 2010	10.1007/s00259-010-1655-2	Yes	Yes	Yes	Yes	No	Yes	Yes	Yes	Yes	NA	Yes	No	Yes	NA	Good
Waterval 2013	10.1097/RLU.0b013e31829a013e	Yes	Yes	NR	Yes	No	Yes	Yes	Yes	Yes	NA	Yes	No	Yes	NA	Good
Watkins 2021	10.1016/j.joca.2021.02.563	Yes	Yes	NA	Yes	No	Yes	NA	Yes	Yes	NA	Yes	Yes	NA	No	Good
Watkins 2022	10.1016/j.joca.2022.08.004	Yes	Yes	NA	Yes	No	NA	NA	Yes	Yes	NA	Yes	Yes	NA	No	Good
Yellanki 2018	10.1967/s002449910903	Yes	No	NR	Yes	No	Yes	Yes	Yes	Yes	No	Yes	No	Yes	NR	Good
